# Supplementary material for: The Impact of Informal Digital Learning of English (IDLE) on EFL Learners’ Engagement: Mediating Roles of Flow, Online Self-Efficacy, and Behavioral Intention
Source: Behav Sci (Basel). 2025 Jun 24;15(7):851. doi: 10.3390/bs15070851 (PMC12292326; doi:10.3390/bs15070851)
Supplement: Supplementary file 1 [file behavsci-15-00851-s001.zip]

Archive with 1 entries (1 files):
- behavsci-3644029-supplementary.pdf
